# Supplementary material for: Understanding phage BX-1 resistance in Vibrio alginolyticus AP-1 and the role of quorum-sensing regulation
Source: Microbiol Spectr. 2025 Jan 14;13(2):e02435-24. doi: 10.1128/spectrum.02435-24 (PMC11792527; doi:10.1128/spectrum.02435-24)
Supplement: Supplemental data — The data of the sources utilized to generate all main and supplementary figures. [file spectrum.02435-24-s0001.xlsx]

## Sheet: Figure 2B
One-way ANOVA
Alpha	0.05
*P < 0.05, **P < 0.01, ***P <0.001; NS, not significant
Time (h)	AP-1		AP-1 + BX-1		P value	Summary		Time (h)	AP-1 + BX-1		B2-7 AP-1 + BX-1		P value	Summary
0	0	0	0	0	＞0.9999	NS		0	0	0	0.001	0.001	＞0.9999	NS
1	0.018	0.014	0.019	0.016	0.9871	NS		1	0.019	0.016	0.014	0.015	0.8235	NS
2	0.165	0.158	0.01	0.015	＜0.001	***		2	0.01	0.015	0.127	0.137	0.0012	**
3	0.573	0.56	0.012	0.011	＜0.001	***		3	0.012	0.011	0.542	0.557	＜0.001	***
4	0.882	0.886	0.027	0.032	＜0.001	***		4	0.027	0.032	0.888	0.894	＜0.001	***
5	1.328	1.344	0.222	0.216	＜0.001	***		5	0.222	0.216	1.264	1.288	＜0.001	***
6	1.518	1.526	0.572	0.569	＜0.001	***		6	0.572	0.569	1.392	1.414	＜0.001	***
7	1.712	1.688	1.004	0.96	＜0.001	***		7	1.004	0.96	1.436	1.462	＜0.001	***
8	1.898	1.86	1.454	1.38	＜0.001	***		8	1.454	1.38	1.52	1.612	0.075	NS
Time (h)	B2-7 AP-1		B2-7 AP-1 + BX-1		P value	Summary		Time (h)	AP-1 + BX-1		ΔbcsE AP-1 + BX-1		P value	Summary
0	0.001	0.001	0.001	0.001	＞0.9999	NS		0	0	0	0.001	0.001	＞0.9999	NS
1	0.017	0.015	0.014	0.015	0.9871	NS		1	0.019	0.016	0.02	0.014	＞0.9999	NS
2	0.15	0.146	0.127	0.137	0.8537	NS		2	0.01	0.015	0.151	0.154	＜0.001	***
3	0.602	0.569	0.542	0.557	0.3419	NS		3	0.012	0.011	0.552	0.558	＜0.001	***
4	0.923	0.923	0.888	0.894	0.3657	NS		4	0.027	0.032	0.882	0.876	＜0.001	***
5	1.414	1.46	1.264	1.288	0.1488	NS		5	0.222	0.216	1.352	1.346	＜0.001	***
6	1.642	1.618	1.392	1.414	0.0032	**		6	0.572	0.569	1.554	1.578	＜0.001	***
7	1.752	1.824	1.436	1.462	＜0.001	***		7	1.004	0.96	1.694	1.742	＜0.001	***
8	1.948	1.96	1.52	1.612	＜0.001	***		8	1.454	1.38	1.868	1.93	＜0.001	***
Time (h)	ΔbcsE AP-1		ΔbcsE AP-1 + BX-1		P value	Summary
0	0.001	0.001	0.001	0.001	＞0.9999	NS
1	0.019	0.022	0.02	0.014	0.7281	NS
2	0.142	0.189	0.151	0.154	0.9281	NS
3	0.537	0.577	0.552	0.558	＞0.9999	NS
4	0.857	0.907	0.882	0.876	＞0.9999	NS
5	1.338	1.395	1.352	1.346	0.9641	NS
6	1.526	1.57	1.554	1.578	0.891	NS
7	1.67	1.732	1.694	1.742	0.9948	NS
8	1.862	1.896	1.868	1.93	0.9951	NS

## Sheet: Figure 2C
One-way ANOVA
Alpha	0.05
*P < 0.05, **P < 0.01, ***P <0.001; NS, not significant
Time (min)	AP-1			B2-7 AP-1			P value	Summary
0	0	0	0	0	0	0	＞0.9999	NS
4	-1.027	-1.027	-1.17104	0.09173	-0.47789	-0.04009	0.0017	**
8	-2.25567	-2.3892	-1.90736	-0.70633	-0.23522	-0.09618	＜0.001	***
12	-2.38445	-2.30259	-2.35181	-0.37748	-0.28043	-0.08186	＜0.001	***
16	-2.89212	-2.97413	-2.86877	-0.09139	-0.14545	-0.0795	＜0.001	***
20	-3.18243	-3.14119	-3.15134	-0.19197	-0.15052	-0.06775	＜0.001	***
Time (min)	AP-1			ΔbcsE AP-1			P value	Summary
0	0	0	0	0	0	0	＞0.9999	NS
4	-1.027	-1.027	-1.17104	-0.41644	-0.38387	-0.41644	0.009	**
8	-2.25567	-2.3892	-1.90736	-0.10585	-0.12545	-0.101	＜0.001	***
12	-2.38445	-2.30259	-2.35181	-0.29792	-0.10585	-0.33386	＜0.001	***
16	-2.89212	-2.97413	-2.86877	-0.08661	-0.18145	-0.28623	＜0.001	***
20	-3.18243	-3.14119	-3.15134	-0.29206	-0.05844	-0.09139	＜0.001	***

## Sheet: Figure 3B
	AP-1	0.143	0.157	0.164			Table Analyzed	Data 1		Table Analyzed	Data 1
	ΔbcsE AP-1	0.145	0.095	0.128
	Δbcs AP-1	0.037	0.023	0.016			Column B	ΔbcsE AP-1		Column C	Δbcs AP-1
							vs.	vs.		vs.	vs.
							Column A	AP-1		Column A	AP-1
							Unpaired t test			Unpaired t test
							P value	0.0574		P value	<0.0001
							P value summary	ns		P value summary	****
							Significantly different (P < 0.05)?	No		Significantly different (P < 0.05)?	Yes
							One- or two-tailed P value?	One-tailed		One- or two-tailed P value?	One-tailed
							t, df	t=2.010, df=4		t, df	t=14.81, df=4
							How big is the difference?			How big is the difference?
							Mean of column A	0.1547		Mean of column A	0.1547
							Mean of column B	0.1227		Mean of column C	0.02533
							Difference between means (B - A) ± SEM	-0.03200 ± 0.01592		Difference between means (C - A) ± SEM	-0.1293 ± 0.008731
							95% confidence interval	-0.07621 to 0.01221		95% confidence interval	-0.1536 to -0.1051
							R squared (eta squared)	0.5024		R squared (eta squared)	0.9821
							F test to compare variances			F test to compare variances
							F, DFn, Dfd	5.653, 2, 2		F, DFn, Dfd	1.000, 2, 2
							P value	0.3006		P value	>0.9999
							P value summary	ns		P value summary	ns
							Significantly different (P < 0.05)?	No		Significantly different (P < 0.05)?	No
							Data analyzed			Data analyzed
							Sample size, column A	3		Sample size, column A	3
							Sample size, column B	3		Sample size, column C	3

## Sheet: Figure 4
One-way ANOVA
Alpha	0.05
*P < 0.05, **P < 0.01, ***P <0.001; NS, not significant
Time (h)	AP-1			AP-1, conditioned medium			P value	Summary		Time (h)	AP-1			AP-1 + BX-1			P value	Summary
0	0.019	0.023	0.015	0.013	0.019	0.015	0.7414	NS		0	0.019	0.023	0.015	0.031	0.04	0.029	0.0098	**
1	0.105	0.098	0.105	0.114	0.114	0.109	0.0277	*		1	0.105	0.098	0.105	0.132	0.138	0.135	＜0.001	***
2	0.509	0.492	0.493	0.564	0.564	0.542	0.0726	NS		2	0.509	0.492	0.493	0.614	0.609	0.611	＜0.001	***
3	1.07	1.032	1.038	1.038	1.054	1.042	0.9981	NS		3	1.07	1.032	1.038	0.896	0.883	0.886	＜0.001	***
4	1.406	1.36	1.36	1.358	1.36	1.338	0.3144	NS		4	1.406	1.36	1.36	0.58	0.576	0.572	＜0.001	***
5	1.534	1.484	1.524	1.46	1.494	1.498	0.8081	NS		5	1.534	1.484	1.524	0.206	0.324	0.212	＜0.001	***
6	1.924	1.894	1.898	1.692	1.706	1.712	0.0235	*		6	1.924	1.894	1.898	0.264	0.302	0.28	＜0.001	***
7	2.152	2.044	2.032	1.864	1.968	1.974	0.8143	NS		7	2.152	2.044	2.032	0.333	0.339	0.316	＜0.001	***
8	2.244	2.168	2.232	2.096	2.056	2.08	0.7236	NS		8	2.244	2.168	2.232	0.587	0.569	0.547	＜0.001	***
Time (h)	AP-1 + BX-1			AP-1 + BX-1, conditioned medium			P value	Summary		Time (h)	AP-1, conditioned medium			AP-1 + BX-1, conditioned medium			P value	Summary
0	0.031	0.04	0.029	0.03	0.034	0.032	0.9753	NS		0	0.013	0.019	0.015	0.03	0.034	0.032	0.0045	**
1	0.132	0.138	0.135	0.137	0.143	0.14	0.3096	NS		1	0.114	0.114	0.109	0.137	0.143	0.14	＜0.001	***
2	0.614	0.609	0.611	0.691	0.68	0.687	＜0.001	***		2	0.564	0.564	0.542	0.691	0.68	0.687	＜0.001	***
3	0.896	0.883	0.886	0.189	0.159	0.19	＜0.001	***		3	1.038	1.054	1.042	0.189	0.159	0.19	＜0.001	***
4	0.58	0.576	0.572	0.226	0.223	0.21	＜0.001	***		4	1.358	1.36	1.338	0.226	0.223	0.21	＜0.001	***
5	0.206	0.324	0.212	0.336	0.291	0.359	0.1492	NS		5	1.46	1.494	1.498	0.336	0.291	0.359	＜0.001	***
6	0.264	0.302	0.28	0.644	0.6	0.654	＜0.001	***		6	1.692	1.706	1.712	0.644	0.6	0.654	＜0.001	***
7	0.333	0.339	0.316	1.119	1.114	1.097	＜0.001	***		7	1.864	1.968	1.974	1.119	1.114	1.097	＜0.001	***
8	0.587	0.569	0.547	0.793	0.772	0.684	0.0017	**		8	2.096	2.056	2.08	0.793	0.772	0.684	＜0.001	***

## Sheet: Figure 5B
One-way ANOVA
Alpha	0.05
*P < 0.05, **P < 0.01, ***P <0.001; NS, not significant
Time(h)	AP-1			AP-1 + BX-1			P value	Summary		Time(h)	AP-1 + BX-1			ΔluxS AP-1 + BX-1			P value	Summary
0	0.695	0.629	0.606	0.599	0.592	0.59	0.279	NS		0	0.599	0.592	0.59	0.565	0.554	0.539	0.4936	NS
1	0.975	0.903	0.893	0.932	0.876	0.851	0.7749	NS		1	0.932	0.876	0.851	0.796	0.79	0.799	0.0276	*
2	1.412	1.276	1.292	1.39	1.356	1.292	0.9999	NS		2	1.39	1.356	1.292	1.292	1.352	1.284	0.9926	NS
3	1.654	1.456	1.504	1.412	1.324	1.3	0.0739	NS		3	1.412	1.324	1.3	1.308	1.296	1.296	0.9928	NS
4	2.008	1.896	1.94	0.38	0.394	0.326	＜0.001	***		4	0.38	0.394	0.326	0.768	0.768	0.766	＜0.001	***
5	2.276	2.128	2.168	0.156	0.146	0.144	＜0.001	***		5	0.156	0.146	0.144	0.194	0.187	0.182	0.9928	NS
6	2.464	2.32	2.38	0.185	0.194	0.189	＜0.001	***		6	0.185	0.194	0.189	0.278	0.259	0.253	0.515	NS
7	2.704	2.592	2.64	0.371	0.35	0.378	＜0.001	***		7	0.371	0.35	0.378	0.376	0.376	0.369	＞0.9999	NS
8	2.804	2.68	2.696	0.607	0.693	0.638	＜0.001	***		8	0.607	0.693	0.638	0.664	0.757	0.684	0.927	NS
Time(h)	AP-1 ΔluxS			ΔluxS AP-1 + BX-1			P value	Summary		Time(h)	AP-1 + BX-1			ΔluxM AP-1 + BX-1			P value	Summary
0	0.573	0.58	0.558	0.565	0.554	0.539	0.9984	NS		0	0.599	0.592	0.59	0.607	0.614	0.662	0.6972	NS
1	0.857	0.857	0.873	0.796	0.79	0.799	0.1676	NS		1	0.932	0.876	0.851	0.857	0.836	0.939	＞0.9999	NS
2	1.254	1.262	1.272	1.292	1.352	1.284	0.9712	NS		2	1.39	1.356	1.292	1.38	1.412	1.438	0.8691	NS
3	1.398	1.524	1.54	1.308	1.296	1.296	0.087	NS		3	1.412	1.324	1.3	1.316	1.288	1.344	0.9995	NS
4	1.736	1.808	1.904	0.768	0.768	0.766	＜0.001	***		4	0.38	0.394	0.326	0.356	0.27	0.348	0.9965	NS
5	1.992	2.132	2.236	0.194	0.187	0.182	＜0.001	***		5	0.156	0.146	0.144	0.162	0.147	0.159	＞0.9999	NS
6	2.188	2.28	2.328	0.278	0.259	0.253	＜0.001	***		6	0.185	0.194	0.189	0.254	0.229	0.231	0.8821	NS
7	2.396	2.492	2.508	0.376	0.376	0.369	＜0.001	***		7	0.371	0.35	0.378	0.444	0.406	0.424	0.7642	NS
8	2.56	2.608	2.656	0.664	0.757	0.684	＜0.001	***		8	0.607	0.693	0.638	0.821	0.78	0.83	0.0485	*
Time(h)	AP-1 ΔluxM			ΔluxM AP-1 + BX-1			P value	Summary		Time(h)	AP-1 + BX-1			ΔcqsA AP-1 + BX-1			P value	Summary
0	0.64	0.58	0.638	0.607	0.614	0.662	0.9999	NS		0	0.599	0.592	0.59	0.635	0.611	0.599	0.9573	NS
1	0.907	0.896	0.907	0.857	0.836	0.939	0.9534	NS		1	0.932	0.876	0.851	0.883	0.873	0.87	0.9997	NS
2	1.364	1.376	1.364	1.38	1.412	1.438	0.9838	NS		2	1.39	1.356	1.292	1.416	1.5	1.336	0.7985	NS
3	1.56	1.554	1.55	1.316	1.288	1.344	0.017	*		3	1.412	1.324	1.3	1.476	1.554	1.372	0.4774	NS
4	1.984	1.952	1.924	0.356	0.27	0.348	＜0.001	***		4	0.38	0.394	0.326	1.216	1.066	1.296	＜0.001	***
5	2.3	2.216	2.192	0.162	0.147	0.159	＜0.001	***		5	0.156	0.146	0.144	0.314	0.282	0.268	＜0.001	***
6	2.416	2.424	2.352	0.254	0.229	0.231	＜0.001	***		6	0.185	0.194	0.189	0.242	0.269	0.212	0.0147	**
7	2.608	2.664	2.576	0.444	0.406	0.424	＜0.001	***		7	0.371	0.35	0.378	0.326	0.335	0.283	0.0485	*
8	2.736	2.76	2.736	0.821	0.78	0.83	＜0.001	***		8	0.607	0.693	0.638	0.431	0.472	0.401	＜0.001	***
Time(h)	AP-1 ΔcqsA			ΔcqsA AP-1 + BX-1			P value	Summary
0	0.646	0.635	0.648	0.635	0.611	0.599	0.8508	NS
1	0.983	0.991	0.967	0.883	0.873	0.87	0.0092	**
2	1.46	1.394	1.262	1.416	1.5	1.336	0.9753	NS
3	1.752	1.666	1.528	1.476	1.554	1.372	0.1043	NS
4	1.884	1.86	1.644	1.216	1.066	1.296	＜0.001	***
5	2.192	2.144	2.036	0.314	0.282	0.268	＜0.001	***
6	2.204	2.192	2.096	0.242	0.269	0.212	＜0.001	***
7	2.444	2.416	2.292	0.326	0.335	0.283	＜0.001	***
8	2.64	2.524	2.408	0.431	0.472	0.401	＜0.001	***

## Sheet: Figure 6A
One-way ANOVA
Alpha	0.05
*P < 0.05, **P < 0.01, ***P <0.001; NS, not significant
Time (h)	AP-1			AP-1 + BX-1			P value	Summary		Time (h)	AP-1 + BX-1			ΔhapR + BX-1			P value	Summary
0	0.017	0.016	0.016	0.017	0.018	0.017	0.7999	NS		0	0.017	0.018	0.017	0.018	0.016	0.018	＞0.9999	NS
1	0.076	0.072	0.071	0.071	0.073	0.07	0.9887	NS		1	0.071	0.073	0.07	0.056	0.064	0.068	0.0723	NS
2	0.432	0.411	0.409	0.099	0.095	0.112	＜0.001	***		2	0.099	0.095	0.112	0.044	0.043	0.048	0.0012	**
3	1.008	0.888	0.948	0.078	0.07	0.081	＜0.001	***		3	0.078	0.07	0.081	0.098	0.129	0.128	＜0.001	***
4	1.38	1.214	1.198	0.133	0.152	0.114	＜0.001	***		4	0.133	0.152	0.114	0.305	0.376	0.393	＜0.001	***
5	1.66	1.508	1.466	0.408	0.434	0.398	＜0.001	***		5	0.408	0.434	0.398	0.752	0.762	0.857	＜0.001	***
6	1.834	1.642	1.624	0.785	0.788	0.687	＜0.001	***		6	0.785	0.788	0.687	1.137	1.086	0.932	＜0.001	***
7	2.018	1.834	1.852	1.137	1.194	0.924	＜0.001	***		7	1.137	1.194	0.924	1.416	1.368	1.368	＜0.001	***
8	2.172	1.974	1.902	1.514	1.57	1.38	＜0.001	***		8	1.514	1.57	1.38	1.602	1.58	1.55	＜0.001	***
Time (h)	ΔhapR			ΔhapR + BX-1			P value	Summary		Time (h)	AP-1 + BX-1			ΔluxO + BX-1			P value	Summary
0	0.015	0.018	0.017	0.018	0.016	0.018	0.9537	NS		0	0.017	0.018	0.017	0.017	0.018	0.019	0.9537	NS
1	0.078	0.083	0.077	0.056	0.064	0.068	＜0.001	***		1	0.071	0.073	0.07	0.032	0.036	0.036	＜0.001	***
2	0.423	0.398	0.447	0.044	0.043	0.048	＜0.001	***		2	0.099	0.095	0.112	0.02	0.018	0.014	＜0.001	***
3	0.92	0.944	1.026	0.098	0.129	0.128	＜0.001	***		3	0.078	0.07	0.081	0.042	0.028	0.023	＜0.001	***
4	1.194	1.28	1.332	0.305	0.376	0.393	＜0.001	***		4	0.133	0.152	0.114	0.034	0.02	0.018	＜0.001	***
5	1.49	1.592	1.58	0.752	0.762	0.857	＜0.001	***		5	0.408	0.434	0.398	0.078	0.075	0.089	＜0.001	***
6	1.566	1.746	1.69	1.137	1.086	0.932	＜0.001	***		6	0.785	0.788	0.687	0.382	0.387	0.415	＜0.001	***
7	1.914	1.872	1.878	1.416	1.368	1.368	＜0.001	***		7	1.137	1.194	0.924	0.804	0.839	0.873	＜0.001	***
8	1.986	2.036	2.018	1.602	1.58	1.55	＜0.001	***		8	1.514	1.57	1.38	1.155	1.161	1.187	＜0.001	***
Time (h)	ΔluxO			ΔluxO + BX-1			P value	Summary
0	0.018	0.017	0.017	0.017	0.018	0.019	0.9537	NS
1	0.08	0.075	0.078	0.032	0.036	0.036	＜0.001	***
2	0.44	0.424	0.433	0.02	0.018	0.014	＜0.001	***
3	0.978	0.986	0.962	0.042	0.028	0.023	＜0.001	***
4	1.304	1.25	1.246	0.034	0.02	0.018	＜0.001	***
5	1.586	1.504	1.554	0.078	0.075	0.089	＜0.001	***
6	1.732	1.66	1.77	0.382	0.387	0.415	＜0.001	***
7	1.878	1.714	1.772	0.804	0.839	0.873	＜0.001	***
8	2.072	1.902	1.978	1.155	1.161	1.187	＜0.001	***

## Sheet: Figure 6B
One-way ANOVA
Alpha	0.05
*P < 0.05, **P < 0.01, ***P <0.001; NS, not significant
Time (h)	AP-1 + BX-1			ΔhapR + BX-1			P value	Summary
0	490000	490000	544000	608000	622000	562000	0.7871	NS
2	392000000	404000000	412000000	804000000	932000000	852000000	0.6783	NS
4	880000000	940000000	1180000000	1860000000	2000000000	1980000000	0.4523	NS
6	200000000	135000000	175000000	60000000	70000000	115000000	0.0137	*
8	2400000000	3400000000	2400000000	3400000000	3400000000	2300000000	0.9041	NS
Time (h)	AP-1 + BX-1			ΔluxO + BX-1			P value	Summary
0	490000	490000	544000	1032000	984000	1488000	0.006	**
2	392000000	404000000	412000000	448000000	432000000	492000000	0.3156	NS
4	880000000	940000000	1180000000	880000000	1260000000	1280000000	0.5819	NS
6	200000000	135000000	175000000	105000000	105000000	90000000	0.0371	*
8	2400000000	3400000000	2400000000	7800000000	5400000000	6600000000	0.0035	**

## Sheet: Figure 7A
t test
Alpha	0.05
*P < 0.05, **P < 0.01, ***P <0.001; NS, not significant
OD=0.1	AP-1	ΔhapR AP-1	P value	Summary		OD=0.1	AP-1	ΔluxO AP-1	P value	Summary
	1.13247	1.0347	0.6464	NS			1.13247	3.5238	<0.001	***
	1.18707	1.2171					1.18707	4.19349
	1.12698	1.32303					1.12698	4.36464
t test
Alpha	0.05
*P < 0.05, **P < 0.01, ***P <0.001; NS, not significant
OD=1.0	AP-1	ΔhapR AP-1	P value	Summary		OD=1.0	AP-1	ΔluxO AP-1	P value	Summary
	2.85864	2.97621	0.3852	NS			2.85864	3.32427	0.5129	NS
	3.35901	3.03675					3.35901	2.97729
	4.09968	3.22773					4.09968	3.20961

## Sheet: Figure 7B
One-way ANOVA
Alpha	0.05
*P < 0.05, **P < 0.01, ***P <0.001; NS, not significant
Time (min)	AP-1 + BX-1		ΔhapR AP-1 + BX-1		P value	Summary
0	1	1	1	1	＞0.9999	NS
10	3.38058	2.35777	3.8835	3.65929	0.2539	NS
20	3.6101	3.21875	3.82779	3.69315	0.2593	NS
30	3.09829	2.82522	5.2765	4.33704	0.0474	*
40	5.30268	3.64234	6.43359	5.57394	0.3081	NS
50	3.81079	3.37573	4.77777	5.3405	0.0718	NS
Time (min)	AP-1 + BX-1		ΔluxO AP-1 + BX-1		P value	Summary
0	1	1	1	1	＞0.9999	NS
10	3.38058	2.35777	2.46087	2.77487	0.8477	NS
20	3.6101	3.21875	3.55044	3.45734	0.8691	NS
30	3.09829	2.82522	3.84487	3.43882	0.3803	NS
40	5.30268	3.64234	4.63963	3.73389	0.9406	NS
50	3.81079	3.37573	2.58886	3.2792	0.3614	NS
Time (min)	ΔhapR AP-1 + BX-1		ΔluxO AP-1 + BX-1		P value	Summary
0	1	1	1	1	＞0.9999	NS
10	3.8835	3.65929	2.46087	2.77487	0.1568	NS
20	3.82779	3.69315	3.55044	3.45734	0.4129	NS
30	5.2765	4.33704	3.84487	3.43882	0.1434	NS
40	6.43359	5.57394	4.63963	3.73389	0.2283	NS
50	4.77777	5.3405	2.58886	3.2792	0.0272	*

## Sheet: Figure S4
t test
Alpha	0.05
*P < 0.05, **P < 0.01, ***P <0.001; NS, not significant
AP-1			ΔbcsE AP-1
0.00426861	0.00369297	0.00449887	0.00337143	0.00299086	0.003308
AP-1 vs. ΔbcsE AP-1	0.0009301	0.0002936 to 0.001567	Yes	**	0.0076

[truncated: 2 more sheets: Figure S5, Figure S6]
